# Supplementary material for: Ligand-Dependent and -Independent Functions of Activation Function 1 of Progesterone Receptor in Genome-Wide Gene Regulation and in Cell Proliferation and Apoptosis of Breast Cancer Cells
Source: Int J Mol Sci. 2026 Mar 23;27(6):2916. doi: 10.3390/ijms27062916 (PMC13027182; doi:10.3390/ijms27062916)
Supplement: Supplementary file 1 [file ijms-27-02916-s001.zip]

Archive with 6 entries (6 files):
- Supplementary Figure_Proofread.pptx
- Supplementary File S1.xlsx
- Supplementary File S2.xlsx
- Supplementary File S3.xlsx
- Supplementary File S4.xlsx
- Supplementary File S5.xlsx
