# Supplementary material for: Ligand-Dependent and -Independent Functions of Activation Function 1 of Progesterone Receptor in Genome-Wide Gene Regulation and in Cell Proliferation and Apoptosis of Breast Cancer Cells
Source: Int J Mol Sci. 2026 Mar 23;27(6):2916. doi: 10.3390/ijms27062916 (PMC13027182; doi:10.3390/ijms27062916)
Supplement: Supplementary file 1 [file ijms-27-02916-s001.zip › Supplementary File S2.xlsx]

## Sheet: Hallmark Hypoxia
List of differential expressed genes associated with HALLMARK_HYPOXIA
sample	PRB log2 FC	PRB padj	PRB-FFF log2 FC	PRB-FFF padj	PRB-QQQ log2 FC	PRB-QQQ padj
NDRG1	2.96943	6.71373e-184	2.00624	2.07337e-70	3.27202	2.55939e-252
ERRFI1	2.72962	1.19575e-137	2.47426	3.07602e-140	3.01501	2.92944e-279
IRS2	2.56443	1.8486e-06	1.973	0.0625212	3.50028	5.72664e-20
AK4	2.195	8.33694e-110	1.47887	5.1713e-55	2.42399	4.10662e-200
MAFF	2.06631	1.41876e-13	2.34042	6.52211e-24	2.15256	4.86526e-16
FOSL2	2.04486	1.93152e-101	1.84234	2.19571e-74	1.93669	1.10793e-165
PFKFB3	2.0035	2.64917e-108	1.15985	2.72371e-37	2.18166	5.22445e-145
TIPARP	1.98219	3.56453e-49	1.22891	1.57856e-18	2.27248	3.03751e-115
CHST3	1.86399	4.98729e-25	1.14092	1.69934e-06	2.44809	4.86288e-57
DDIT4	1.68451	4.1596e-50	1.63912	8.54252e-58	2.53621	3.38896e-236
CCN2	1.60522	4.60101e-07	0.423646	0.972034	2.11028	1.88373e-22
ANGPTL4	1.59596	0.00166447	0.538611	0.972034	1.51259	0.00616763
F3	1.55173	9.59733e-12	0.545616	0.457482	2.08989	9.85737e-39
NEDD4L	1.54495	6.09334e-61	1.43335	8.8222e-50	1.62697	2.74158e-108
DUSP1	1.49193	1.05338e-12	0.394093	0.783997	1.49104	8.86244e-13
CCN1	1.47096	5.14341e-17	0.471464	0.347278	1.94251	3.58068e-40
EGFR	1.38653	1.2495e-23	0.659903	0.00134372	1.60429	2.67695e-36
NAGK	1.31603	1.11173e-31	0.818751	8.93176e-10	1.47294	5.35023e-50
IGFBP3	1.236	1.5771e-06	0.632196	0.18021	1.49597	9.73263e-15
ZFP36	1.22742	5.72362e-17	1.22277	2.07712e-17	1.45829	2.3985e-29
PKP1	1.12878	4.47579e-33	1.35601	2.0618e-52	0.153771	0.494152
BNIP3L	1.04768	3.53107e-17	0.705271	1.04757e-08	1.13036	7.38316e-30
JUN	1.02902	6.09999e-11	0.783714	2.05054e-05	1.35548	9.67506e-22
GALK1	1.01271	5.84576e-05	0.574362	0.0932224	1.26998	3.85457e-10
TPD52	0.998427	4.04151e-29	0.779929	7.3343e-24	1.01218	2.21588e-43
PLIN2	0.990462	0.00011216	1.10633	0.000130079	1.5426	8.992e-14
HK2	0.97634	1.17882e-13	0.793086	1.60123e-13	1.03175	3.92558e-26
CITED2	0.849171	3.06539e-16	0.84741	1.0991e-15	0.678757	4.46997e-14
VLDLR	0.833489	0.00842881	0.724175	0.0990637	0.533754	0.128212
HMOX1	0.770959	0.0198184	0.232214	0.972034	0.287132	0.773109
TES	0.717254	5.83488e-07	0.580188	7.25681e-05	0.767362	8.49699e-14
P4HA2	0.703081	1.84703e-06	0.398213	0.104105	0.486895	0.00177096
SULT2B1	0.701507	7.08323e-07	0.769977	5.41389e-06	0.679429	2.90093e-06
KLF7	0.662386	0.0252889	0.675873	0.0431642	0.782626	0.000434215
LARGE1	0.644739	9.52243e-08	0.393065	0.00394219	0.653677	1.42762e-10
ANXA2	0.601351	1.19151e-11	0.662678	1.978e-24	0.609341	0.0173755
ATP7A	0.579685	5.50854e-05	0.760824	4.09199e-09	0.621221	2.98218e-07
FOXO3	0.56636	2.6777e-07	0.288495	0.0632174	1.05415	2.08827e-44
JMJD6	0.542876	0.0135421	0.228206	0.972034	0.463626	0.028605
HSPA5	0.484817	7.76359e-09	0.379201	6.87166e-07	0.386193	9.63704e-09
GPC4	0.461733	0.0211844	0.152019	0.972034	0.194821	0.552896
MAP3K1	0.457232	0.00817733	0.401447	0.00359152	0.447277	0.000358286
